# Supplementary material for: Risk Factors of Immune-Mediated Hepatotoxicity Induced by Immune Checkpoint Inhibitors in Cancer Patients: A Systematic Review and Meta-Analysis
Source: Curr Oncol. 2024 Nov 13;31(11):7129–43. doi: 10.3390/curroncol31110525 (PMC11593173; doi:10.3390/curroncol31110525)
Supplement: Supplementary file 1 [file curroncol-31-00525-s001.zip]

Archive with 5 entries (5 files):
- curroncol-3252010-supplementary/Supplementary Appendix S1.pdf
- curroncol-3252010-supplementary/Supplementary Figures .pdf
- curroncol-3252010-supplementary/Table S1.pdf
- curroncol-3252010-supplementary/Table S2.pdf
- curroncol-3252010-supplementary/Table S3.pdf
